# Supplementary material for: Genetic Diversity and Population Structure of Dülmen Wild, Liebenthal and Polish Konik Horses in Comparison with Przewalski, Sorraia, German Draught and Riding Horses
Source: Animals (Basel). 2024 Jul 31;14(15):2221. doi: 10.3390/ani14152221 (PMC11311111; doi:10.3390/ani14152221)
Supplement: Supplementary file 1 [file animals-14-02221-s001.zip]

Archive with 3 entries (3 files):
- Supplementary Materials-Figure S1-S6-Table S1- Table S10.docx
- Supplementary-Table-S09-K17-membership-coefficients.docx
- Supplementary-Table-S10-K18-membership-coefficients.docx
